# Supplementary material for: BCG cell wall skeleton augments the immunogenicity of dengue nanoparticle vaccines by promoting dendritic cell activation
Source: PLoS One. 2025 Nov 20;20(11):e0337113. doi: 10.1371/journal.pone.0337113 (PMC12633950; doi:10.1371/journal.pone.0337113)
Supplement: S1 File — (XLSX) [file pone.0337113.s002.xlsx]

## Sheet: Fig. 2
Frequency and mean fluorescence intensity (MFI) of moDC maturation markers
CD80 at 24 h post-treatment
Medium		BCG-CWS		TMC NPs		TMC NPs + BCG-CWS		NS1-TMC NPs		NS1-TMC NPs + BCG-CWS		UV-DENV2 TMC NPs		UV-DENV2 TMC NPs + BCG-CWS
%Positive cells	MFI	%Positive cells	MFI	%Positive cells	MFI	%Positive cells	MFI	%Positive cells	MFI	%Positive cells	MFI	%Positive cells	MFI	%Positive cells	MFI
8.2	3946.9	35.01	17824.6	9.38	4710.5	24.76	12338.5	14.89	13164.4	27.29	15701.3	25.37	17399.7	41.56	18120.8
7.95	3719.7	31.37	15120.5	13.89	6520.3	27.06	12053.8	11.49	13301.2	14.34	18417.1	13.01	17107.7	24.35	20306.1
5.92	461.5	17.24	8020.8	11.6	4062	17.88	9236.5	20.84	15647.4	26.35	19096.8	19.73	21348.2	31.82	25209.8
CD80 at 48 h post-treatment
Medium		BCG-CWS		TMC NPs		TMC NPs + BCG-CWS		NS1-TMC NPs		NS1-TMC NPs + BCG-CWS		UV-DENV2 TMC NPs		UV-DENV2 TMC NPs + BCG-CWS
%Positive cells	MFI	%Positive cells	MFI	%Positive cells	MFI	%Positive cells	MFI	%Positive cells	MFI	%Positive cells	MFI	%Positive cells	MFI	%Positive cells	MFI
6.88	9580.9	29.35	25800.1	12.97	14234.5	26.41	27690.1	17.62	16325.6	22.93	29374	26.06	24046.6	25.99	40137.6
7.15	5637.9	17.38	14819.7	10.27	8963.3	15.28	13943	17.96	10225.6	28.02	12583.6	23.54	12812.7	29.88	21111.3
4.24	6493.4	12.09	14026.5	12.73	15506.2	28.73	32446.3	13.49	24118.3	18	30967.4	23.09	21692	28.05	32313.5
CD83 at 24 h post-treatment
Medium		BCG-CWS		TMC NPs		TMC NPs + BCG-CWS		NS1-TMC NPs		NS1-TMC NPs + BCG-CWS		UV-DENV2 TMC NPs		UV-DENV2 TMC NPs + BCG-CWS
%Positive cells	MFI	%Positive cells	MFI	%Positive cells	MFI	%Positive cells	MFI	%Positive cells	MFI	%Positive cells	MFI	%Positive cells	MFI	%Positive cells	MFI
7.13	30449.7	24.15	111302	20.21	96007.3	36.1	144801	30.86	115763	42.8	156963	70	207630	64.78	226592
7.64	52826.1	17.86	108801	16.21	92382.9	32.26	159531	29.91	146030	44.49	196532	60.31	232080	68.77	266868
15.24	87331.1	19.68	119274	25.87	122068	33.21	182894	33.72	169920	41.28	208520	52.95	238442	59.81	268142
CD83 at 48 h post-treatment
Medium		BCG-CWS		TMC NPs		TMC NPs + BCG-CWS		NS1-TMC NPs		NS1-TMC NPs + BCG-CWS		UV-DENV2 TMC NPs		UV-DENV2 TMC NPs + BCG-CWS
%Positive cells	MFI	%Positive cells	MFI	%Positive cells	MFI	%Positive cells	MFI	%Positive cells	MFI	%Positive cells	MFI	%Positive cells	MFI	%Positive cells	MFI
21.96	174405	35.71	257780	36.25	236997	46.9	325948	43.47	266788	55.14	348300	53.92	345699	65.92	397200
24.82	158607	33.07	190194	36.73	226686	39.28	234590	49.95	281342	50.27	279631	50.57	263368	58	321406
25.34	158842	25.83	187783	39.07	261212	46.25	320847	44.25	318997	45.99	336301	46.39	304224	54.96	367406
CD86 at 24 h post-treatment
Medium		BCG-CWS		TMC NPs		TMC NPs + BCG-CWS		NS1-TMC NPs		NS1-TMC NPs + BCG-CWS		UV-DENV2 TMC NPs		UV-DENV2 TMC NPs + BCG-CWS
%Positive cells	MFI	%Positive cells	MFI	%Positive cells	MFI	%Positive cells	MFI	%Positive cells	MFI	%Positive cells	MFI	%Positive cells	MFI	%Positive cells	MFI
66.19	107945	88.82	222038	82.53	174606	88.44	218976	89.75	274049	90.66	273392	88.27	340784	90.75	351828
64.93	101954	86.86	197245	85.12	199628	87.48	200522	91.98	289252	92.79	326687	86.31	350818	89.1	342866
76.34	192164	89.97	274273	89.12	242075	93.38	300668	93.58	290357	93.64	306055	91.2	273684	93.61	301009
CD86 at 48 h post-treatment
Medium		BCG-CWS		TMC NPs		TMC NPs + BCG-CWS		NS1-TMC NPs		NS1-TMC NPs + BCG-CWS		UV-DENV2 TMC NPs		UV-DENV2 TMC NPs + BCG-CWS
%Positive cells	MFI	%Positive cells	MFI	%Positive cells	MFI	%Positive cells	MFI	%Positive cells	MFI	%Positive cells	MFI	%Positive cells	MFI	%Positive cells	MFI
71.87	177101	80.45	174776	89.18	216743	92.76	262010	93.12	307362	92.55	280272	95.72	332447	91.87	260446
71.97	163641	80.76	171069	82.77	186120	91.53	224755	91.08	269970	93.31	291884	93.05	289325	91.02	255814
69.7	135133	74.67	127922	85.7	207318	87.98	222694	84.13	254496	87.06	301572	89.48	279070	87.97	257226
HLA-DR at 24 h post-treatment
Medium		BCG-CWS		TMC NPs		TMC NPs + BCG-CWS		NS1-TMC NPs		NS1-TMC NPs + BCG-CWS		UV-DENV2 TMC NPs		UV-DENV2 TMC NPs + BCG-CWS
%Positive cells	MFI	%Positive cells	MFI	%Positive cells	MFI	%Positive cells	MFI	%Positive cells	MFI	%Positive cells	MFI	%Positive cells	MFI	%Positive cells	MFI
72.87	58504.6	95.42	104924	88.29	86693.2	94.27	106304	90.18	105905	92.22	107102	91.32	125515	94.27	129068
70.79	55753.5	93.1	91588	89.92	94447	92.64	93782.6	91.72	110806	90.69	118905	95.56	122136	95.39	124493
78.42	71758.8	88.88	83532.6	91.12	88443.9	93.11	100406	91.43	88946.3	92.79	97443.6	92.46	90242.5	92.85	101335
HLA-DR at 48 h post-treatment
Medium		BCG-CWS		TMC NPs		TMC NPs + BCG-CWS		NS1-TMC NPs		NS1-TMC NPs + BCG-CWS		UV-DENV2 TMC NPs		UV-DENV2 TMC NPs + BCG-CWS
%Positive cells	MFI	%Positive cells	MFI	%Positive cells	MFI	%Positive cells	MFI	%Positive cells	MFI	%Positive cells	MFI	%Positive cells	MFI	%Positive cells	MFI
73.21	71891.7	79.26	74388.8	86.28	92553.8	90.75	109857	92.18	122570	90.6	106752	96.83	130416	92.59	102118
72.03	69275.6	82.82	83283.4	83.1	90536.8	91.12	108030	93.65	124786	95.11	132453	95.87	131178	94.56	114706
76.35	72791.7	75.54	80419.4	88.34	131575	90.57	141970	92.6	150705	93.86	183814	93.61	160407	90.5	131079

## Sheet: Fig. 3
Cytokine/chemokine response of moDCs to BCG-CWS-adjuvanted NS1-TMC NPs or UV-DENV2 TMC NPs.
Timepoint : 24 h post-treatment
Treatment conditions	Inflammatory cytokines			Chemokines		Growth factors		Th-1 related cytokines		Th-2 related cytokines			Antiviral cytokines
	IL-1beta (pg/mL)	IL-6 (pg/mL)	TNF-alpha (pg/mL)	IL-8 (pg/mL)	MIP-1beta (pg/mL)	GM-CSF (pg/mL)	G-CSF (pg/mL)	IL-2 (pg/mL)	IFN-gamma (pg/mL)	IL-4 (pg/mL)	IL-5 (pg/mL)	IL-10 (pg/mL)	IFN-alpha (pg/mL)	IL-27 (pg/mL)
Medium	1.43 ± 0	13.1 ± 0.5	21.83 ± 1	284.3 ± 16.7	1,507.5 ± 115.7	59.5 ± 7.6	0	5 ± 1.6	843.9 ± 76	102.3 ± 21.2	1.8 ± 0.7	0	1,210.05 ± 63.0	53.75 ± 15.6
BCG-CWS	206.41 ± 22	1,423.8 ± 86.3	3,875.2 ± 163.9	19,260.4 ± 1,265.7	4,733.6 ± 230.3	77.3 ± 8.8	13.2 ± 0.5	338.9 ± 14.8	1,138.8 ± 71.3	215.1 ± 24.9	12.6 ± 0.4	32.4 ± 6.3	1,449.2 ± 70.7	131.3 ± 100.9
TMC NPs	726.235 ± 38.3	655.1 ± 25.3	2,267.9 ± 213	22,043.4 ± 1,362.6	7,380.1 ± 509.2	178.8 ± 8.9	14.5 ± 1.6	210 ± 18.5	1,091.8 ± 76.9	197.5 ± 11.3	9.4 ± 0.7	10.8 ± 0.9	1,260.55 ± 22.6	20 ± 17.7
TMC NPs + BCG-CWS	5,348.6 ± 163	2,566.1 ± 53.8	11,090.4 ± 853.2	50,606.7 ± 15,491.1	12,266.5 ± 537.8	371.5 ± 14.1	50.8 ± 2.4	951.2 ± 40.2	1,825.6 ± 100.7	595.3 ± 41.4	35.9 ± 1.5	58.2 ± 3.0	1,458.75 ± 140.8	149.2 ± 23.4
NS1-TMC NPs	2,255.9 ± 104.1	948.4 ± 49.4	9,242.8 ± 677.4	66,391.4 ± 1,816.6	10,516.9 ± 686.4	543.5 ± 22.7	52.6 ± 2.4	842.1 ± 20.1	1,422.4 ± 148.6	576.5 ± 15.8	26.7 ± 2.6	18.2 ± 2.5	1,681 ± 118.2	96.3 ± 61.1
NS1-TMC NPs + BCG-CWS	5,289 ± 152.8	1,882 ± 109.9	15,971.2 ± 1,123.5	66,226.2 ± 1.951.3	11,733.8 ± 568.3	787.8 ± 68.2	97.3 ± 0.5	1,219.5 ± 50.9	1,799.3 ± 131.1	754.1 ± 6.2	39.4 ± 2.1	53.5 ± 2.2	1,770.1 ± 88.7	211.3 ± 58.3
UV-DENV2 TMC NPs	1,408.2 ± 22.3	1,198.1 ± 48.2	9,753.7 ± 460.5	58,257 ± 13,817.2	12,030.4 ± 1,469.2	847.8 ± 53.8	79.2 ± 3.5	860.9 ± 19.7	1,401.9 ± 39.7	576.9 ± 19.8	25.9 ± 1.5	26.9 ± 3.2	1,711 ± 69.4	348.8 ± 190.2
UV-DENV2 TMC NPs + BCG-CWS	4,936.1 ± 260.5	4,054.5 ± 79.6	20,700.5 ± 2,899.9	51,334.6 ± 2,614.4	16,999.3 ± 964.1	1,539.4 ± 83.2	193.5 ± 14.3	1,354.4 ± 33.7	1,862.9 ± 86.1	811.2 ± 15.2	42.2 ± 6.9	105.2 ± 7.7	1,486.45 ± 29.6	689.2 ± 160
Timepoint : 48 h post-treatment
Treatment conditions	Inflammatory cytokines			Chemokines		Growth factors		Th-1 related cytokines		Th-2 related cytokines			Antiviral cytokines
	IL-1beta (pg/mL)	IL-6 (pg/mL)	TNF-alpha (pg/mL)	IL-8 (pg/mL)	MIP-1beta (pg/mL)	GM-CSF (pg/mL)	G-CSF (pg/mL)	IL-2 (pg/mL)	IFN-gamma (pg/mL)	IL-4 (pg/mL)	IL-5 (pg/mL)	IL-10 (pg/mL)	IFN-alpha (pg/mL)	IL-27 (pg/mL)
Medium	0	8.53	18.6 ± 1.4	317 ± 33.2	338.9 ± 125.7	12.3 ± 0.8	0	0	852.8 ± 42.3	27.4 ± 4.5	0.53	0	1,156 ± 192.2	43.8 ± 75.8
BCG-CWS	199 ± 10.9	1,029.2 ± 128.1	2,521.1 ± 197.1	27,536.8 ± 6	2,848 ± 181.9	0	14.7 ± 0.9	208.6 ± 14.8	1,008.1 ± 51.8	117.3 ± 6.4	9.6 ± 1.3	23.9 ± 1.8	1,537.4 ± 70.7	310.8 ± 240.7
TMC NPs	499.6 ± 24.8	364.2 ± 32.9	1,139.6 ± 138.2	15,959.4 ± 1,000.8	3,631.5 ± 164.9	0	10 ± 1.1	106.5 ± 22.3	927.2 ± 41.9	69.3 ± 7.1	5.3 ± 0.99	0	1,707.9 ± 228.2	118.8 ± 24.1
TMC NPs + BCG-CWS	5,597.3 ± 228.1	2,229.9 ± 70.9	6,753.4 ± 435.5	79,136 ± 5,800.5	8,082.1 ± 667.4	43.1 ± 9	48.8 ± 1.7	653.1 ± 20.8	1,333.4 ± 136.5	399.1 ± 16.5	25.1 ± 0.4	48.2 ± 3.8	1,342.8 ± 196.7	460.8 ± 33.8
NS1-TMC NPs	1,444.5 ± 73	588.2 ± 21.2	4,851.4 ± 214.4	53,434.8 ± 3,942.2	5,581.4 ± 167.0	314.1 ± 9.1	34.4 ± 0.6	422.1 ± 20.4	993.6 ± 10.4	245.8 ± 13.8	14 ± 1.1	4.1 ± 1.0	2,086 ± 210.2	713.8 ± 397
NS1-TMC NPs + BCG-CWS	4,534.2 ± 482.6	1,664.1 ± 183.6	8,313.9 ± 633.1	79,489.1 ± 12,546.5	7,298.6 ± 854.5	753.8 ± 16.7	76.4 ± 3	720.6 ± 14.1	1,221.4 ± 15.2	426.1 ± 21.2	24 ± 1.5	28.3 ± 5.2	1,878.3 ± 369	1,365 ± 358.8
UV-DENV2 TMC NPs	945.1 ± 86.9	918.8 ± 92.8	6,308.5 ± 512.9	59,866.9 ± 7,456.7	7,184.1 ± 243.1	79.1 ± 9.65	53.9 ± 5.4	484.8 ± 66.5	1,117.2 ± 61.3	271.5 ± 14.1	15.8 ± 0.6	11.3 ± 0.7	1,641 ± 27	650.4 ± 277.9
UV-DENV2 TMC NPs + BCG-CWS	6,222.12 ± 68.1	5,311.215 ± 642.5	1,3577.5 ± 124.9	109,622.7 ± 29,988.5	12,127.3 ± 722.5	151.5 ± 16.1	165.2 ± 1.1	1,066.5 ± 32.4	1603.5 ± 29.3	594.7 ± 14.2	40.7 ± 1.8	72.3 ± 1.8	1,575.1 ± 91.9	1,342.9 ± 380.5
***Data are mean SD

## Sheet: Fig. 4
MicroRNA expression of moDCs exposed to BCG-CWS-adjuvanted dengue nanospheres
miR-30e* (Fold change) at 3 h post-treatment
Medium	BCG-CWS	TMC NPs	TMC NPs + BCG-CWS	NS1-TMC NPs	NS1-TMC NPs + BCG-CWS	UV-DENV2 TMC NPs	UV-DENV2 TMC NPs + BCG-CWS
1	1.2	1.14	1.27	1.68	1.9	1.69	1.99
1	0.98	1.26	1.04	1.48	1.76	2.66	3.07
1	1.04	0.58	1	1.18	1.8	2.37	2.91
miR-30e* (Fold change) at 24 h post-treatment
Medium	BCG-CWS	TMC NPs	TMC NPs + BCG-CWS	NS1-TMC NPs	NS1-TMC NPs + BCG-CWS	UV-DENV2 TMC NPs	UV-DENV2 TMC NPs + BCG-CWS
1	0.94	0.59	1.1	1.08	0.88	1.03	0.92
1	1.31	1.32	1.23	1.64	1.53	1.15	1.8
1	0.87	0.73	0.72	0.83	0.75	0.61	0.66
miR-133a (Fold change) at 3 h post-treatment
Medium	BCG-CWS	TMC NPs	TMC NPs + BCG-CWS	NS1-TMC NPs	NS1-TMC NPs + BCG-CWS	UV-DENV2 TMC NPs	UV-DENV2 TMC NPs + BCG-CWS
1	2.01	2.19	4.23	5.08	2.37	5.98	4.8
1	1	1.12	0.96	0.98	1.36	1.5	1.8
1	3.17	2.19	1.87	3.5	2.82	4.18	5.79
miR-133a (Fold change) at 24 h post-treatment
Medium	BCG-CWS	TMC NPs	TMC NPs + BCG-CWS	NS1-TMC NPs	NS1-TMC NPs + BCG-CWS	UV-DENV2 TMC NPs	UV-DENV2 TMC NPs + BCG-CWS
1	0.83	1.07	1.01	0.57	0.6	0.28	0.26
1	1.04	3.45	2.64	3.75	2.15	0.42	0.32
1	1.12	2.22	3.6	0.7	1.58	0.59	0.32
miR-223 (Fold change) at 3 h post-treatment
Medium	BCG-CWS	TMC NPs	TMC NPs + BCG-CWS	NS1-TMC NPs	NS1-TMC NPs + BCG-CWS	UV-DENV2 TMC NPs	UV-DENV2 TMC NPs + BCG-CWS
1	0.82	0.74	0.83	0.95	1.07	0.99	0.96
1	0.86	1.01	0.97	1.01	1.51	1.81	2.26
1	0.92	1.03	1.22	0.75	0.83	0.88	0.93
miR-223 (Fold change) at 24 h post-treatment
Medium	BCG-CWS	TMC NPs	TMC NPs + BCG-CWS	NS1-TMC NPs	NS1-TMC NPs + BCG-CWS	UV-DENV2 TMC NPs	UV-DENV2 TMC NPs + BCG-CWS
1	1.25	1.76	1.93	0.95	0.91	1.65	2.13
1	1.17	1.19	1.64	1.07	1.59	1.33	1.5
1	1.11	1.09	1.42	0.89	1.4	1.04	1.84
miR-147 (Fold change) at 3 h post-treatment
Medium	BCG-CWS	TMC NPs	TMC NPs + BCG-CWS	NS1-TMC NPs	NS1-TMC NPs + BCG-CWS	UV-DENV2 TMC NPs	UV-DENV2 TMC NPs + BCG-CWS
1	0.71	0.81	0.94	0.39	0.71	1.01	0.53
1	0.78	1.32	1.43	0.66	1.11	1.39	0.72
1	3.25	3.65	1.71	1.62	1.62	1.71	1.47
miR-147 (Fold change) at 24 h post-treatment
Medium	BCG-CWS	TMC NPs	TMC NPs + BCG-CWS	NS1-TMC NPs	NS1-TMC NPs + BCG-CWS	UV-DENV2 TMC NPs	UV-DENV2 TMC NPs + BCG-CWS
1	1.19	1.07	3.11	2.01	4.33	2.14	4.83
1	2.69	1.11	0.81	1.6	3.63	2.14	2.74
1	1.48	1.58	3.29	2.05	3.27	1.52	3.66
miR-146a (Fold change) at 3 h post-treatment
Medium	BCG-CWS	TMC NPs	TMC NPs + BCG-CWS	NS1-TMC NPs	NS1-TMC NPs + BCG-CWS	UV-DENV2 TMC NPs	UV-DENV2 TMC NPs + BCG-CWS
1	0.84	0.81	1.15	1.23	1.3	1.15	1.06
1	1.01	0.87	1.29	0.95	0.98	0.97	1.14
1	1.23	1.52	1.86	0.94	0.95	1.35	1.72
miR-146a (Fold change) at 24 h post-treatment
Medium	BCG-CWS	TMC NPs	TMC NPs + BCG-CWS	NS1-TMC NPs	NS1-TMC NPs + BCG-CWS	UV-DENV2 TMC NPs	UV-DENV2 TMC NPs + BCG-CWS
1	2.29	1.3	2.56	1.62	2.79	1.58	2.81
1	2.61	2.42	2.59	1.74	3.15	1.69	2.88
1	3.55	2.21	4.3	2.26	4.53	2.52	4.62
miR-155 (Fold change) at 3 h post-treatment
Medium	BCG-CWS	TMC NPs	TMC NPs + BCG-CWS	NS1-TMC NPs	NS1-TMC NPs + BCG-CWS	UV-DENV2 TMC NPs	UV-DENV2 TMC NPs + BCG-CWS
1	2.19	2.16	6.54	3.25	11.98	4.78	7.74
1	4.34	1.99	7.88	2.35	14.08	3.49	9.88
1	2.44	1.78	6.58	1.25	5.55	2.48	6.29
miR-155 (Fold change) at 24 h post-treatment
Medium	BCG-CWS	TMC NPs	TMC NPs + BCG-CWS	NS1-TMC NPs	NS1-TMC NPs + BCG-CWS	UV-DENV2 TMC NPs	UV-DENV2 TMC NPs + BCG-CWS
1	2.18	1.7	5.13	3.2	4.44	4.62	10.6
1	0.91	2.61	6.3	3.94	8.29	3.75	5.51
1	2.24	1.7	3.42	2.89	3.6	3.63	7.61
RNU-48 (Fold change) at 3 h post-treatment
Medium	BCG-CWS	TMC NPs	TMC NPs + BCG-CWS	NS1-TMC NPs	NS1-TMC NPs + BCG-CWS	UV-DENV2 TMC NPs	UV-DENV2 TMC NPs + BCG-CWS
1	1	1	1	1	1	1	1
1	1	1	1	1	1	1	1
1	1	1	1	1	1	1	1
RNU-48 (Fold change) at 24 h post-treatment
Medium	BCG-CWS	TMC NPs	TMC NPs + BCG-CWS	NS1-TMC NPs	NS1-TMC NPs + BCG-CWS	UV-DENV2 TMC NPs	UV-DENV2 TMC NPs + BCG-CWS
1	1	1	1	1	1	1	1
1	1	1	1	1	1	1	1
1	1	1	1	1	1	1	1

## Sheet: Fig. 5
Anti-dengue activity of moDC supernatant treated with BCG-CWS-adjuvanted nanovaccine in human dermal fibroblats (HDFs)
Infectivity of DENV2 in HDFs at 24 h post-infection
Infectivity of DENV2 in HDFs at 24 h post-infection
Infected control		Medium		BCG-CWS		TMC NPs		TMC NPs + BCG-CWS		NS1-TMC NPs		NS1-TMC NPs + BCG-CWS		UV-DENV2 TMC NPs		UV-DENV2 TMC NPs + BCG-CWS
%Positive cells	MFI	%Positive cells	MFI	%Positive cells	MFI	%Positive cells	MFI	%Positive cells	MFI	%Positive cells	MFI	%Positive cells	MFI	%Positive cells	MFI	%Positive cells	MFI
25.41	320244	24.19	238296	12.45	117220	18.05	182573	15.85	164942	4.69	70172.2	3.54	43848.4	1.88	35051.4	2.69	35665
23.85	342498	19.72	308656	13.81	207362	16.19	264941	12.1	206774	4.7	56690.1	4.02	44412.4	0.74	31176.2	0.97	27131.3
27.83	349990	20.09	317098	10.58	168766	11.81	177724	8.65	155670	3.23	30407.3	2.62	27575.9	2.44	26410.6	3.13	26564.4
Viral titer of DENV2 in supernatant HDFs at 24 h post-infection
Viral titer of DENV2 in supernatant HDFs at 24 h post-infection (Log10 PFU/mL)
Infected control	Medium	BCG-CWS	TMC NPs	TMC NPs + BCG-CWS	NS1-TMC NPs	NS1-TMC NPs + BCG-CWS	UV-DENV2 TMC NPs	UV-DENV2 TMC NPs + BCG-CWS
6.041	6.255	5.462	5.845	5.903	5.176	5.146	3.301	3.699
6.176	6.301	6	5.903	5.845	4.778	4.342	1.602	1.176
6.176	5.699	5.447	5.519	5.415	4.813	4.845	1.398	1.929

## Sheet: Fig. S1
Cytotoxicity of BCG-CWS-adjuvanted dengue nanovaccine in DCs
% Cell viability of moDCs treated with BCG-CWS-adjuvanted dengue nanovaccine at 48 h post-treatment
Medium	BCG-CWS	TMC NPs	TMC NPs + BCG-CWS	NS1-TMC NPs	NS1-TMC NPs + BCG-CWS	UV-DENV2 TMC NPs	UV-DENV2 TMC NPs + BCG-CWS	10%DMSO
100	100	100	100	100	100	100	98.71	0
100	100	100	100	100	100	100	100	0
100	100	100	100	100	100	100	100	0
100	100	100	100	100	100	100	100	0
